# Supplementary material for: Reciprocal inhibition between TP63 and STAT1 regulates anti-tumor immune response through interferon-γ signaling in squamous cancer
Source: Nat Commun. 2024 Mar 20;15:2484. doi: 10.1038/s41467-024-46785-9 (PMC10954759; doi:10.1038/s41467-024-46785-9)
Supplement: Supplementary file 4 — Source Data [file 41467_2024_46785_MOESM4_ESM.xlsx]

## Sheet: Figure 1
Figure 1F					Figure 1E
						TT
						Scramble + hIFNγ			shTP63 + hIFNγ			p value
					B2M	1	0.89	1.06	2.73	2.87	2.76	1.03449e-05	***	TWO SIDES	T Test
					CD74	1	1.12	0.79	4.83	8.13	6.46	0.00454264	**	TWO SIDES	T Test
					PSMB9	1	1.41	0.95	4.85	7.05	5.88	0.00180426	**	TWO SIDES	T Test
					LAP3	1	1.09	0.99	1.8	2.06	2.04	0.000462252	***	TWO SIDES	T Test
					IRF1	1	1.28	1.01	3.95	4.99	4.89	0.000516279	***	TWO SIDES	T Test
					IRF7	1	0.83	1.71	4.02	3.8	3.99	0.000582004	***	TWO SIDES	T Test
					SP110	1	1	1.03	3.67	2.66	3.57	0.00205253	**	TWO SIDES	T Test
					BATF2	1	1.17	1	2.08	1.86	2.06	0.000473335	***	TWO SIDES	T Test
					ISG15	1	1.48	0.93	7.19	5.22	7.12	0.00129709	**	TWO SIDES	T Test
					ISG20	1	0.94	1.46	5.82	7.43	7.18	0.000419656	***	TWO SIDES	T Test
					OASL	1	1.24	0.97	1.21	1.37	1.36	0.0715131	ns	TWO SIDES	T Test
					BST2	1	1	1.01	3.2	5.37	5.22	0.00681172	**	TWO SIDES	T Test
					CXCL10	1	1.58	1	2.87	3.33	3.09	0.00125437	**	TWO SIDES	T Test
					CXCL11	1	1.47	0.98	1.3	1.67	1.65	0.123186	ns	TWO SIDES	T Test
					IL15	1	1.01	1.1	3.18	2.78	3.24	0.000162963	***	TWO SIDES	T Test
					LY6E	1	1.18	0.84	2.43	1.68	2.35	0.011186	*	TWO SIDES	T Test
					RIPK2	1	1.07	0.83	2.35	2.91	2.56	0.000774429	***	TWO SIDES	T Test
					IFI44	1	1.13	0.99	6.06	4.98	5.61	0.000140761	***	TWO SIDES	T Test
Figure 1D					IFI44L	1	0.98	1.01	6.19	4.03	5.24	0.00265572	**	TWO SIDES	T Test
TT		MOC22			IFITM3	1	0.98	1.01	2.95	3.62	2.96	0.000601506	***	TWO SIDES	T Test
Scramble + hIFNγ	shTP63 + hIFNγ	Scramble + hIFNγ	shTrp63 + mIFNγ		IFITM2	1	1.04	0.91	2.17	2.6	2.43	0.000412426	***	TWO SIDES	T Test
1	0.52381	1	0.412698		EPSTI1	1	0.81	0.81	0.81	0.81	1.27	0.616285	ns	TWO SIDES	T Test
1.09524	0.253968	0.785714	0.507937		GBP4	1	1.27	0.8	4.58	6.2	5.18	0.00094781	***	TWO SIDES	T Test
1.08936	0.497619	0.966508	0.459762
						MOC22
						Scramble + hIFNγ			shTrp63 + mIFNγ			p value
					B2M	1	1.24071	0.923439	2.58685	3.21795	2.35453	0.00376016	**	TWO SIDES	T Test
					CD74	1	1.02503	0.959772	1.94501	2.50832	2.18545	0.00176668	**	TWO SIDES	T Test
					PSMB9	1	1.00329	0.963883	1.51397	2.30271	1.94861	0.0150602	*	TWO SIDES	T Test
					LAP3	1	0.795154	1.09275	2.1052	2.9588	2.00008	0.0116497	*	TWO SIDES	T Test
					IRF1	1	1.45133	0.93728	3.28936	3.23564	2.6464	0.00181748	**	TWO SIDES	T Test
					IRF7	1	1.01437	0.884455	2.29038	3.03028	3.04497	0.00195452	**	TWO SIDES	T Test
					SP110	1	1.01043	0.973099	1.96435	1.70524	2.26422	0.00371033	**	TWO SIDES	T Test
					BATF2	1	0.992002	1.07432	2.0632	1.96187	1.98003	1.77467e-05	***	TWO SIDES	T Test
					ISG15	1	1.04927	0.878927	1.43334	1.78945	1.59146	0.0054072	**	TWO SIDES	T Test
					ISG20	1	0.990662	1.15183	1.82205	1.40101	1.30471	0.0507746	ns	TWO SIDES	T Test
					OASL	1	0.995228	1.01746	1.04565	1.12374	1.08183	0.0278948	*	TWO SIDES	T Test
					BST2	1	0.991973	1.00808	1.22269	1.26733	1.75945	0.0726858	ns	TWO SIDES	T Test
					CXCL10	1	1.06281	0.990469	1.98746	1.85517	2.2655	0.00116298	**	TWO SIDES	T Test
					CXCL11	1	0.93788	1.12156	1.90855	2.78034	2.485	0.00632965	**	TWO SIDES	T Test
					IL15	1	1.06252	0.711294	2.5289	2.66326	2.61744	0.000128741	***	TWO SIDES	T Test
					LY6E	1	1.00245	0.97783	0.985229	1.34121	1.11726	0.212334	ns	TWO SIDES	T Test
					RIPK2	1	1.06053	0.827938	1.46387	1.40424	1.42357	0.00287375	**	TWO SIDES	T Test
					IFI44	1	0.943058	1.05894	2.41462	2.93995	3.75415	0.00649534	**	TWO SIDES	T Test
					IFI44L	1	1.0726	0.97262	1.72442	2.62101	2.32363	0.0103994	*	TWO SIDES	T Test
					IFITM3	1	1.01163	0.953806	2.11472	2.02346	1.89215	0.000107672	***	TWO SIDES	T Test
					IFITM2	1	0.899605	1.01057	1.90293	2.88218	2.86131	0.00828647	**	TWO SIDES	T Test
					EPSTI1	1	1.02367	0.991672	1.14866	0.90511	1.01271	0.822342	ns	TWO SIDES	T Test
					GBP4	1	1.04088	0.906671	1.95907	1.91754	1.91747	2.28739e-05	***	TWO SIDES	T Test

## Sheet: Figure 2
Figure 2B		Figure 2C			Figure 2e	cell number for each group			Figure 2f,2g	cell number for each group			Figure 2h	cell number for each group
		Type	cell number		Type	Scramble	shTrp63		Type				Type	Scramble	shTrp63
		Total immune cells	1911		CD8+ T	178	467		Tex	238			Tex	65	173
		CD8+ T	645		CD4+ T	74	71		Tef	289			Tef	66	223
		CD4+ T	145		Th17	8	29		Tnaive	57			Tnaive	24	33
		Th17	37		NK T	73	55		Others	61			Others	23	38
		NKT	128		NK	49	60
		NKT	109		B	6	7
		B	13		Mac1	87	164		Figure 2I
		Macrophage 1	251		Mac2	94	36
		Macrophage 2	130		Mac3	155	55		AKR	Scramble			Trp63-KD
		Macrophage 3	210		Neutrophil1	37	11		CD3/CD45	3.02	0.56	1.58	2.16	0.98	1.35
		Neutrophil 1	48		Neutrophil2	39	6		CD8/CD45	10.09	7.8	8.26	7.98	9.24	8.14
		Neutrophil2	45		DC	24	41
		DC	65		Others	30	55		CD69/CD8	1.1	0.94	1.025	2.16	2.47	1.86
		others	85						GZMB/CD8	0.21	0.42	0.326	0.63	0.52	0.46
									IFN-γ/CD8	0.52	0.36	0.38	0.76	2.03	2.02
									HNM007	Scramble			Trp63-KD
									CD3/CD45	1.5	0.69	0.71	6.03	2.2	5.89
									CD8/CD45	7.26	5.13	4.53	11.42	16.08	16
									CD69/CD8	1.08	1.42	1.26	3.08	3.51	3.11
									GZMB/CD8	2.34	1.17	1.65	5.26	3.23	4.02
									IFN-γ/CD8	5.63	3.26	4.23	10.53	12.9	11.53

## Sheet: Figure 5
Figure 5B
MOC22
NO CD8+ T Cells			1 ：1			5 ：1
Scramble	shTrp63 - 1	shTrp63 - 2	Scramble	shTrp63 - 1	shTrp63 - 2	Scramble	shTrp63 - 1	shTrp63 - 2
1	0.82	0.872454	1	0.631679	0.536	1	0.532	0.41722
1.05	0.93	0.899	1.021	0.7123	0.632	0.98	0.436	0.362
0.916	0.9	0.81	0.93	0.7012	0.59635	1.05	0.50123	0.38659
AKR
1	0.889405	0.954295	1	0.724393	0.856418	1	0.529118	0.585308
1.02	0.96	0.9321	1.12	0.789	0.885	0.98	0.446539	0.533245
0.95	0.93256	0.932565	0.97	0.77568	0.85789	0.99	0.5221	0.55369
Figure 5E							Figure 5F
MOC22							AKR
GZMB			IFNG				GZMB			IFNG
Scramble	shTrp63 - 1	shTrp63 - 2	Scramble	shTrp63 - 1	shTrp63 - 2		Scramble	shTrp63 - 1	shTrp63 - 2	Scramble	shTrp63 - 1	shTrp63 - 2
10.11	15.83	17.76	1.03	3.42	2.5		10.14	35.6	58.19	1.78	4.13	3.29
5.59	30.73	21.16	2	2.98	2.87		11.81	26.33	42.75	1.94	5.49	3.24
12	21.55	19.07	1.42	2.84	2.34		10.6589	26.568	42.896	2.27	6.33	2.82

## Sheet: Figure 6 
Figure 6C						Figure 6F				Figure 6G				Figure 6I
Figure 6E
TT							MOC22							Figure 6J
No hIFNγ			hIFNγ				No mIFNγ			mIFNγ
Scramble	shTrp63 - 1	shTrp63 - 2	Scramble	shTrp63 - 1	shTrp63 - 2		Scramble	shTrp63 - 1	shTrp63 - 2	Scramble	shTrp63 - 1	shTrp63 - 2
0.98257	2.89645	3.2145	10.0535	16.4568	17.4485		0.918	2.7365	2.8865	20.589	32.2541	26.3256
1.01452	2.4564	3.0142	10.2564	15.7894	13.9865		1.1341	2.569	2.1563	18.2636	30.2365	23.9898
1	1.89454	1.9953	9.0564	13.3339	16.5896		1	1.896	1.6258	19.258	26.258	21.358
Figure 6H
TT
Stat1						TP63
Control	12 hr	24hr	48hr	72hr		Control	12 hr	24hr	48hr	72hr
1.09	2.82	7	11.23	18.36		1	0.832	0.485	0.252	0.235
0.92	3.86	5.6	7.19683	12.36		1.151	0.609	0.558	0.336	0.214
1	3.69	8.48427	9.81368	17.32		1.05687	0.812	0.532	0.21	0.251

## Sheet: Figure 7
Figure 7H
TE5
Empty			STAT1 - Promoter			Empty			STAT1 - Enhancer			e8
Control	hIFNγ	hIFNγ+Fludarabine	Control	hIFNγ	hIFNγ+Fludarabine	Control	hIFNγ	hIFNγ+Fludarabine	Control	hIFNγ	hIFNγ+Fludarabine	Control	hIFNγ	hIFNγ+Fludarabine
1	1	1	5.13315	9.1674	7.01	1	1	1	5.24092	16.4456	10.23	7.09816	2.45357	4.25
1	1	1	6.3073	14.7471	7.03	1	1	1	3.28748	18.9528	8.69	8.11556	3.93247	5.96
1	1	1	6.61967	15.3999	8.32	1	1	1	5.03449	12.759	7.23	9.41961	2.36188	5.98
Figure 7I
TE1
Empty		STAT1 - Promoter		Empty		STAT1 - Enhancer		e8
Control	OE-TP63	Control	OE-TP63	Control	OE-TP63	Control	OE-TP63	Control	OE-TP63
1	1	13.3111	7.04882	1	1	13.1129	5.10882	1.92563	6.53154
1	1	16.3022	10.9339	1	1	13.7342	6.93487	2.01804	7.83569
1	1	15.927	6.62087	1	1	10.2096	4.23565	1.61165	9.21733

## Sheet: Supplementary Figure 1
Supplementary Figure 1A			Supplementary Figure 1F
	number of samples
ESCC	76			TE5
HNSC	500			Scramble + hIFNγ			shTP63 + hIFNγ			p value
LUSC	201		B2M	1	1.01452	1.19321	2.55833	4.6213	3.25	0.0168123	*	TWO SIDES	T Test
CESC	304		CD74	1	1.16465	1.08293	4.92699	3.16017	4.86	0.00507699	**	TWO SIDES	T Test
THYM	119		PSMB9	1	1.19211	1.26425	1.29235	3.28584	1.89	0.167313	ns	TWO SIDES	T Test
BLCA	408		LAP3	1	1.24486	1.12221	4.8025	5.44794	4.32	0.000365527	***	TWO SIDES	T Test
PRAD	495		IRF1	1	1.08452	1.04723	2.78949	2.16473	2.968	0.00284997	**	TWO SIDES	T Test
DLBC	48		IRF7	1	1.10242	1.0965	0.9478	1.369	1.652	0.283354	ns	TWO SIDES	T Test
BRCA	1091		SP110	1	1.13793	0.990041	4.0125	4.12496	5.2366	0.000970247	***	TWO SIDES	T Test
LUAD	513		BATF2	1	0.929877	0.95	6.49802	5.01172	6.8421	0.000783135	***	TWO SIDES	T Test
EAC	77		ISG15	1	1.02811	0.957858	0.659754	1.07177	1.236	0.973292	ns	TWO SIDES	T Test
UCS	56		ISG20	1	0.943587	0.996723	4.356	4.79324	4.321	2.13974e-05	***	TWO SIDES	T Test
PAPD	177		OASL	1	0.907786	0.978929	5.26511	5.17746	4.589	4.60767e-05	***	TWO SIDES	T Test
THCA	502		BST2	1	0.978929	0.943164	5.2568	6.24221	4.568	0.000838906	***	TWO SIDES	T Test
TGCT	150		CXCL10	1	0.9	0.989465	4.1254	4.92881	4.8684	0.000145592	***	TWO SIDES	T Test
SKCM	468		CXCL11	1	0.982367	1.15604	4.71698	4.79415	4.236	4.23919e-05	***	TWO SIDES	T Test
SARC	259		IL15	1	1.11698	1.14033	6.19334	6.64646	6.264	3.60903e-06	***	TWO SIDES	T Test
UCEC	543		LY6E	1	1.18667	1.07931	0.989657	0.626332	0.989	0.171767	ns	TWO SIDES	T Test
STAD	375		RIPK2	1	1.1466	0.990885	4.54756	5.72281	4.9865	0.000309604	***	TWO SIDES	T Test
LAML	151		IFI44	1	1.1023	1.17641	4.29235	4.3058	4.231	5.76845e-07	***	TWO SIDES	T Test
OV	376		IFI44L	1	1.14257	0.922006	2.90125	4.39237	3.265	0.00529884	**	TWO SIDES	T Test
GBM	161		IFITM3	1	0.940649	1.11744	3.76578	5.38893	4.5619	0.00166073	**	TWO SIDES	T Test
CHOL	36		IFITM2	1	1.13897	0.976433	2.4585	3.91768	2.9866	0.00835172	**	TWO SIDES	T Test
MESO	86		EPSTI1	1	1.17681	1.15478	2.45219	2.90215	3.2369	0.00169865	**	TWO SIDES	T Test
KIRC	530		GBP4	1	1.00525	1.03375	1.82811	2.62989	2.897	0.0110147	*	TWO SIDES	T Test
LIHC	371
KICH	65			MOC1
KIRP	288			Scramble + hIFNγ			shTrp63 + mIFNγ			p value
LGG	511		B2M	1	1.06818	0.965641	1.969	1.80664	1.77647	0.000232821	***	TWO SIDES	T Test
COAD	456		CD74	1	1.03213	0.905801	1.8326	2.53156	2.07923	0.00494781	**	TWO SIDES	T Test
PCPG	179		PSMB9	1	0.956771	1.02805	1.956	2.48452	2.44596	0.00161703	**	TWO SIDES	T Test
READ	166		LAP3	1	1.11404	0.936791	2.023	1.65936	1.84969	0.00212109	**	TWO SIDES	T Test
ACC	79		IRF1	1	1.02989	0.91922	1.53221	1.64148	2.20164	0.0182737	*	TWO SIDES	T Test
UVM	80		IRF7	1	0.973685	1.10635	1.235	1.84676	0.993092	0.266868	ns	TWO SIDES	T Test
			SP110	1	0.911676	1.10654	1.5365	1.78386	1.69737	0.00191068	**	TWO SIDES	T Test
			BATF2	1	1.05191	1.14076	2.4869	3.67586	3.96933	0.00706622	**	TWO SIDES	T Test
			ISG15	1	1.11342	0.982703	1.9865	1.87357	1.82134	0.000172651	***	TWO SIDES	T Test
			ISG20	1	1.15266	0.989657	2.123	1.68179	2.70382	0.0202476	*	TWO SIDES	T Test
			OASL	1	1.01853	1.1358	1.5894	2.39959	1.6077	0.0395313	*	TWO SIDES	T Test
			BST2	1	0.920401	0.940684	1.5689	1.05702	1.78187	0.0758006	ns	TWO SIDES	T Test
			CXCL10	1	0.995536	0.934033	2.98654	2.44596	3.79737	0.00592568	**	TWO SIDES	T Test
			CXCL11	1	0.989657	1.12329	1.8658	1.72699	1.43396	0.00897703	**	TWO SIDES	T Test
			IL15	1	0.979632	1.00211	1.2456	1.09429	2.16878	0.204253	ns	TWO SIDES	T Test
			LY6E	1	1.03527	1.18386	1.56231	1.00696	1.65293	0.185951	ns	TWO SIDES	T Test
			RIPK2	1	1.04972	1.09349	1.23566	1.43396	2.13288	0.113155	ns	TWO SIDES	T Test
			IFI44	1	1.10134	0.993322	3.0215	2.73156	3.84509	0.0029496	**	TWO SIDES	T Test
			IFI44L	1	1.23971	1.08493	1.21214	0.898739	0.907107	0.45846	ns	TWO SIDES	T Test
			IFITM3	1	0.988453	0.942916	2.3544	2.10573	2.39496	0.000142622	***	TWO SIDES	T Test
			IFITM2	1	1.15269	0.946717	2.4587	1.90125	2.93931	0.0102474	*	TWO SIDES	T Test
			EPSTI1	1	1.06208	1.08802	2.9865	2.40932	3.31728	0.00224466	**	TWO SIDES	T Test
			GBP4	1	1.09937	1.08945	1	0.752623	1.23971	0.673077	ns	TWO SIDES	T Test

## Sheet: Supplementary Figure 6
	Supplementary Figure 6A
	MOC22
	NO mIFNγ
	1 ：1			5 ：1
	Scramble	shTrp63 - 1	shTrp63 - 2	Scramble	shTrp63 - 1	shTrp63 - 2
	1	0.8831	0.852	1	0.8928	0.7676
	1	0.941	0.9717	1	0.8556	0.7203
	1	0.9365	0.8989	1	0.87456	0.75698
	NO OVA Peptide
	1 ：1			5 ：1
	Scramble	shTrp63 - 1	shTrp63 - 2	Scramble	shTrp63 - 1	shTrp63 - 2
	1	0.8354	0.93	1	0.9611	0.8899
	1	0.9557	0.9924	1	0.9904	0.8335
	1	0.90256	0.9565	1	0.97456	0.83456
	Supplementary Figure 6E			Supplementary Figure 6G
				MOC22
				Scramble	shTrp63	shTrp63+OE-TP63
				54.36	74.96	67.42
				64.12	89.06	71.1
				67.21	89.56	71.8

## Sheet: Supplementary Figure 9
Supplementary Figure 9A							Supplementary Figure 9C										Supplementary Figure 9D										Supplementary Figure 9F
Supplementary Figure 9B
							TT hIFNγ										KYSE410 hIFNγ
							TP63/Trp63			P-STAT1			STAT1				TP63/Trp63			P-STAT1			STAT1
							Scramble	shTrp63 - 1	shTrp63 - 2	Scramble	shTrp63 - 1	shTrp63 - 2	Scramble	shTrp63 - 1	shTrp63 - 2		Control	OETP63 - 24hr	OETP63 - 48hr	Control	OETP63 - 24hr	OETP63 - 48hr	Control	OETP63 - 24hr	OETP63 - 48hr
							0.950509	0.915507	0.862165	0.820278	0.939985	0.915992	0.837858	1.0187	1.00407		0.701776	0.981508	0.975317	0.976317	0.989121	0.928645	0.955046	0.93268	0.803485		SCC IFNγ
							1.01038	0.925351	0.502064	0.881653	1.07384	1.09832	0.807315	1.06744	1.01636		0.793692	0.996721	0.944273	1.00861	0.83477	0.808916	1.04194	0.964598	0.618345		TP63/Trp63					P-STAT1					STAT1
							1.05327	0.910475	0.633855	0.803087	0.929338	1.03033	0.950737	0.9697	1.03864		0.712609	1.00726	1.00092	0.980222	0.801506	0.727244	0.970641	0.832228	0.868217		Control	12hr	24hr	48hr	72hr	Control	12hr	24hr	48hr	72hr	Control	12hr	24hr	48hr	72hr
																											0.975987	0.946288	0.836506	0.900613	0.838655	0.573624	0.605623	0.856396	1.00139	1.03159	0.539686	0.951728	0.979151	0.965011	0.989182
							MOC22 mIFNγ										TE1 hIFNγ										1.01601	1.01285	0.958102	0.890466	0.913378	0.773638	0.98795	0.973932	0.962436	0.814665	0.683707	1.01024	0.924495	0.973269	0.828705
							TP63/Trp63			P-STAT1			STAT1				TP63/Trp63			P-STAT1			STAT1				1.02112	0.906907	0.92354	0.784732	0.818998	0.773797	0.953743	1.05954	1.06882	1.02615	0.850413	1.00599	1.05434	1.05889	1.02759
							Scramble	shTrp63 - 1	shTrp63 - 2	Scramble	shTrp63 - 1	shTrp63 - 2	Scramble	shTrp63 - 1	shTrp63 - 2		Control	OETP63 - 24hr	OETP63 - 48hr	Control	OETP63 - 24hr	OETP63 - 48hr	Control	OETP63 - 24hr	OETP63 - 48hr		1.01781	1.06445	0.918746	0.914683	0.906342	0.870334	0.961313	0.879925	1.09785	1.10299	0.889407	0.985553	0.966685	1.07809	1.05582
							1.02526	0.938552	0.896978	0.849066	1.00346	1.04186	0.931522	0.980062	0.997584		0.784459	0.994015	0.96028	0.97125	0.881207	0.755076	1.00127	0.935811	0.905572
							1.09464	0.854028	0.727033	0.807987	1.09588	1.20079	0.802552	1.00082	1.10421		0.852802	1.02092	1.01729	0.961823	0.946826	0.874347	1.01984	0.938575	0.757225
							0.995472	0.744445	0.867471	0.843009	0.985608	1.08544	0.908059	1.01845	1.04619		0.722184	0.925531	0.99871	1.00537	0.907409	0.762399	1.00498	0.879759	0.875376
Supplementary Figure 9E
MOC22
Stat1						Trp63
Control	12 hr	24hr	48hr	72hr		Control	12 hr	24hr	48hr	72hr
0.978	15.366	23.3	26.32	36.0125		1	0.765	0.63	0.536	0.40809
1.36	12.63	20.33	30.2343	32.65		0.896	0.695	0.536	0.421	0.46136
1	18.722	25.4427	32.5414	29.364		0.976	0.735	0.436	0.31	0.369

## Sheet: Supplementary Figure 10
Supplementary Figure 10A
TT- STAT1				TT-TP63				TE5- STAT1				TE5-TP63
Control	hIFNγ	hIFNγ+Fludarabine		Control	hIFNγ	hIFNγ+Fludarabine		Control	hIFNγ	hIFNγ+Fludarabine		Control	hIFNγ	hIFNγ+Fludarabine
1	10.89	5.88		1	0.34	0.71		1	5.56	1.35		1	0.54	0.74
1	11.6	4.32		1	0.42	0.71		1	5.37	2.23		1	0.56	0.85
1	9.98	6.01		1	0.34	0.86		1	7.97	3.21		1	0.4	0.9
Supplementary Figure 10B						Supplementary Figure 10C					Supplementary Figure 10G
											STAT1 mRNA
											Control	2ug/ml puro	3ug/ml puro
											1	8.96	10.26
											1.12	9.69	11.25
											1	8.59	10.9
Supplementary Figure 10B
TT hIFNγ
TP63				P-STAT1				STAT1
Control	hIFNγ	hIFNγ+Fludarabine (0.5 um)	hIFNγ+Fludarabine (1 um)	Control	hIFNγ	hIFNγ+Fludarabine (0.5 um)	hIFNγ+Fludarabine (1 um)	Control	hIFNγ	hIFNγ+Fludarabine (0.5 um)	hIFNγ+Fludarabine (1 um)
1.13723	0.85188	0.990513	1.00149	0.964253	1.01138	0.953031	0.777052	0.871402	1.02681	0.921875	0.744917
0.966553	0.910242	0.976793	1.01778	0.837802	0.996357	0.827491	0.636888	0.856971	0.996036	0.949097	0.841428
0.985803	0.840934	0.988432	1.00167	0.877883	1.10687	0.900807	0.708614	0.823433	0.983666	0.837768	0.633505
TE5 hIFNγ
TP63				P-STAT1				STAT1
Control	hIFNγ	hIFNγ+Fludarabine (5 um)	hIFNγ+Fludarabine (10 um)	Control	hIFNγ	hIFNγ+Fludarabine (5 um)	hIFNγ+Fludarabine (10 um)	Control	hIFNγ	hIFNγ+Fludarabine (5 um)	hIFNγ+Fludarabine (10 um)
1.0006	0.905379	0.991125	1.02197	0.908638	0.999338	0.934839	0.93741	0.847879	1.00162	0.967567	0.91391
0.916174	0.823386	0.975971	1.02066	0.763835	0.979202	0.897196	0.756481	0.697179	0.967979	0.824733	0.636335
0.95047	0.801129	0.975562	1.00268	0.830176	1.04034	0.902362	0.819646	0.894611	1.05998	0.925345	0.625373
Supplyment Figure 10F
TT
Empty			STAT1 - Promoter			Empty			STAT1 - Enhancer			e8
Control	hIFNγ	hIFNγ+Fludarabine	Control	hIFNγ	hIFNγ+Fludarabine	Control	hIFNγ	hIFNγ+Fludarabine	Control	hIFNγ	hIFNγ+Fludarabine	Control	hIFNγ	hIFNγ+Fludarabine
1	1	1	2.12563	5.269	3.12356	1	1	1	3.698	6.2897	5.1234	10.2365	5.2895	7.5689
1	1	1	2.89658	4.8754	3.123	1	1	1	3.25898	5.38685	4.87654	9.3598	5.8956	6.9865
1	1	1	2.6589	4.2398	3.554	1	1	1	3.4879	6.10256	5.02365	9.8987	6.239	6.84898
